# Supplementary material for: Structural basis for substrate recognition mechanism of human SLC26A7
Source: Nat Commun. 2025 Aug 15;16:7600. doi: 10.1038/s41467-025-62792-w (PMC12356840; doi:10.1038/s41467-025-62792-w)
Supplement: Supplementary file 6 — Source Data [file 41467_2025_62792_MOESM6_ESM.xlsx]

## Sheet: Supplementary fig 4c Cl current
voltage	WT																	Control														H189A
-100	-64.4188	-119.174	-143.838	-134.189	-133.199	-106.072	-338.654	-168.793	-230.259	-127.39	-132.804	-175.604	-258.759	-224.754	-180.655	-176.308	-314.785	-47.3194	-105.935	-68.5381	-126.434	-77.7784	-51.195	-560.292*	-167.319	-422.881*	-98.1374	-66.0458	-52.6747	-196.208	-189.822	-112.286	-96.3195	-111.042	-55.0829429626465*	-28.6854782104492*	-64.36	-116.158	-133.137	-57.5438	-133.599	-166.164	-124.06396484375*	-122.627	-154.286	-107.243	-162.8	-198.746	-150.976
-80	-51.236	-87.1744	-103.715	-96.8739	-101.134	-76.7916	-263.016	-122.796	-155.619	-88.4936	-97.0806	-107.758	-198.028	-157.179	-119.858	-139.931	-219.898	-37.9799	-89.2206	-54.2373	-95.0872	-64.8056	-29.448	-328.618*	-115.036	-244.152*	-78.3728	-50.4405	-39.3276	-147.527	-133.987	-90.3678	-77.153	-79.1187	-41.3126487731934*	-22.5377864837646*	-47.8274	-86.6053	-91.1621	-41.1673	-94.0749	-120.845	-70.96435546875*	-86.4561	-88.5532	-85.9158	-131.456	-116.205	-125.91
-60	-36.7054	-62.6379	-71.6841	-67.8794	-72.8513	-56.3099	-192.573	-83.6107	-96.4407	-60.0877	-69.4864	-63.0924	-114.119	-111.685	-85.4413	-105.011	-146.977	-28.2703	-63.6738	-39.498	-69.5505	-47.5033	-17.3977	-171.466*	-75.9425	-126.004*	-53.6859	-35.4389	-27.1148	-98.4875	-88.0201	-68.6437	-56.2364	-55.2911	-30.2049884796143*	-18.5040111541748*	-32.4152	-62.799	-73.1536	-28.4618	-62.3519	-87.7562	-37.803394317627*	-61.5236	-48.3084	-61.3956	-93.5145	-80.7967	-83.5505
-40	-24.4215	-38.9374	-45.428	-42.4541	-46.303	-34.3409	-127.443	-51.7189	-59.5705	-37.1132	-42.5208	-35.735	-74.091	-66.6217	-52.6485	-71.9105	-93.7271	-18.1311	-39.225	-26.5469	-45.0671	-31.1594	-11.5779	-79.2964*	-45.6185	-60.0959*	-33.1496	-23.3975	-16.9579	-60.2798	-55.4968	-44.7053	-37.7358	-32.8177	-20.2742309570313*	-13.0035037994385*	-20.6115	-40.3616	-39.2218	-17.7374	-36.5558	-55.9192	-20.3523578643799*	-36.3247	-24.1395	-38.809	-62.3921	-44.7264	-50.5609
-20	-11.9054	-18.3849	-22.2798	-20.2823	-22.5723	-16.7512	-63.7681	-24.1125	-23.8969	-17.3564	-20.807	-15.8453	-36.3302	-35.0924	-26.9493	-35.8713	-43.4455	-10.4497	-20.2981	-12.7718	-21.9607	-15.6148	-6.01759	-27.1517	-21.5345	-21.005	-14.9189	-11.9937	-7.81399	-26.9606	-27.4697	-23.9314	-19.0837	-11.9008	-10.0882062911987*	-7.24486255645752*	-9.87876	-19.7885	-19.0725	-8.22753	-17.1067	-25.0237	-9.35866832733154*	-16.3969	-10.5319	-20.0644	-33.352	-22.7525	-25.8276
0	-0.2591	0.0731979	0.194068	-0.0513688	0.0874858	0.0050087	0.113664	-0.015242	0.89188	-0.118887	-0.527564	-0.241715	-0.984051	-0.651703	-0.450353	0.185131	-0.106474	0.129017	0.30015	-0.180612	-0.0938615	-0.360663	0.190651	-0.18031	-0.1186	-0.5727	0.558037	0.055167	-0.0941252	0.00244932	-0.703879	-0.523762	-0.521379	-0.406182	-0.263347655534744*	-0.034023895859718*	-0.163088	0.104611	0.532102	-0.293683	-0.0669119	0.83915	0.133938685059547*	-0.0454296	0.0256844	-1.09353	0.372956	-0.249158	-0.471108
20	13.7176	18.2502	21.2999	20.8934	21.9233	16.6169	72.6949	21.2671	24.8704	17.4948	19.805	14.8088	37.0719	38.8632	26.1331	40.4741	39.7779	10.761	18.7378	12.7256	19.9709	14.7829	6.72393	13.384	18.3685	11.1555	14.7814	11.0375	7.27017	25.4437	25.2628	22.8007	20.1029	14.7172	14.8167448043823*	8.2125883102417*	9.62864	18.8378	16.9237	10.1792	13.7583	25.3187	7.48074674606323*	13.1231	8.09787	22.5995	37.6477	21.8967	28.0833
40	24.5139	36.9687	44.2868	41.9507	43.6936	35.0386	158.225	43.0498	50.6191	37.1805	41.3158	27.5325	72.2324	85.4693	59.954	89.3068	78.5978	18.2377	37.0735	23.7631	40.1031	27.9178	13.8547	21.8439	35.2081	17.9367	25.4174	17.3817	14.3272	46.9385	52.5282	38.8457	37.1203	30.7948	24.2191371917725*	10.5992670059204*	19.2366	36.948	34.0333	23.321	25.7125	42.1064	15.8658504486084*	25.1292	17.0452	37.7029	73.6131	38.8073	56.6232
60	37.4545	59.9476	70.7425	68.3408	67.0478	58.5598	238.323	66.9059	75.3328	59.4657	63.1762	42.5371	119.861	148.863	101.305	147.375	124.545	30.2298	50.7861	37.9519	58.7199	40.4634	18.6085	31.9602	51.5319	26.4492	39.837	29.8978	24.1912	71.2808	82.0225	53.6096	52.6476	51.7735	28.6786918640137*	13.0310974121094*	27.7312	55.9282	48.8784	28.0293	36.2148	62.4044	25.6005153656006*	36.0735	27.7291	49.3106	118.652	57.7551	85.6843
80	56.3365	84.9914	103.026	108.614	92.568	85.5249	336.928	96.9616	102.466	78.4464	86.8925	52.2606	189.106	230.392	156.837	223.59	178.55	41.0047	64.8844	54.1144	74.5889	59.8501	30.1012	44.6929	70.0231	35.65	58.8619	27.0533	34.2531	95.2358	116.504	71.2438	70.1725	84.1834	33.3766899108887*	17.6509037017822*	38.206	77.0895	66.8629	37.9605	46.6659	81.7315	35.277961730957*	45.6887	39.187	62.7891	156.231	77.2369	123.401
100	80.5919	122.751	144.593	147.261	121.645	120.7	456.544	134.097	123.527	116.906	119.387	72.7971	273.79	356.551	262.367	320.577	241.301	53.796	81.2884	68.2695	92.7469	75.0342	33.2947	52.2588	88.4502	47.2751	85.1998	42.4216	47.3022	129.251	141.563	91.4038	91.8703	114.155	42.2602310180664*	26.288537979126*	51.7395	106.819	94.3301	53.6712	57.6583	101.205	44.7708129882813*	57.9386	50.7004	79.9016	228.14	96.4865	168.271
[truncated: 56 more columns]

## Sheet: supplementary fig 4d I current
voltage	WT																																Control
-100	-168.176	-114.875	-451.838	-340.434	-131.157	-155.481	-166.121	-160.247	-213.2	-253.547	-331.889	-112.607	-342.661	-172.006	-246.493	-164.329	-160.015	-131.952	-211.733	-297.598	-100.757	-182.441	-230.037	-512.805358886719*	-508.993621826172*	-493.732818603516*	-71.0099	-272.348	-526.454	-391.851	-268.441	-210.896	-158.457	-287.802886962891*	-78.8405	-153.956	-181.449	-72.109	-171.486	-49.8098	-88.0099	-54.5257	-63.1886	-162.87	-254.283	-346.181	-126.18	-77.7784	-134.456
-80	-113.716	-91.0298	-317.393	-243.881	-100.556	-117.069	-125.788	-117.602	-142.765	-185.871	-229.705	-84.7375	-247.028	-126.663	-184.756	-116.314	-122.048	-117.048	-178.53	-205.692	-73.7534	-133.668	-173.36	-388.419921875*	-386.760162353516*	-363.512145996094*	-54.5343	-194.549	-316.919	-245.778	-196.998	-154.16	-103.018	-136.624	-58.1685	-121.3	-123.842	-56.106	-101.151	-39.0755	-64.8563	-39.1351	-47.8936	-131.515	-153.587	-245.802	-98.2989	-64.8056	-93.7448
-60	-85.1959	-62.7808	-209.108	-143.125	-77.3936	-81.2065	-88.2858	-81.3299	-102.483	-127.92	-153.327	-54.9561	-169.265	-86.156	-127.737	-76.2073	-87.1982	-87.4315	-135.084	-140.387	-51.7963	-89.0306	-124.358	-277.910186767578*	-271.113891601563*	-233.986785888672*	-44.2632	-137.939	-199.377	-156.341	-139.216	-105.769	-76.6145	-83.731	-43.4884	-87.1613	-80.3132	-41.2324	-64.4596	-29.1967	-47.4201	-27.433	-33.0024	-98.6763	-111.564	-165.504	-72.1078	-47.5033	-69.0026
-40	-52.3885	-44.0364	-130.456	-85.8455	-44.8698	-51.398	-59.0089	-51.7889	-56.4633	-71.6074	-90.765	-39.9769	-103.959	-51.988	-83.5557	-44.0029	-57.7995	-56.9704	-96.5667	-88.4881	-34.117	-55.7144	-80.2973	-181.13996887207*	-175.769241333008*	-152.821746826172*	-29.7606	-92.2032	-113.523	-97.6427	-86.9932	-66.736	-38.1884	-49.9026	-28.43	-55.6313	-47.6203	-27.6662	-40.2838	-18.9809	-29.8701	-18.4355	-18.97	-66.0422	-66.7674	-95.9048	-46.4782	-31.1594	-48.3893
-20	-25.5463	-23.2307	-59.9998	-35.9859	-19.8283	-24.2245	-27.438	-23.354	-27.2659	-37.3966	-43.8882	-18.836	-49.1641	-26.8587	-38.2815	-20.9489	-28.064	-26.3491	-47.7062	-41.6706	-17.7108	-26.7734	-39.4122	-86.7279434204102*	-86.5563735961914*	-76.2446594238281*	-14.0685	-40.7806	-54.7537	-45.0638	-42.1429	-31.592	-16.5302	-17.3675	-13.933	-27.1081	-22.137	-15.7696	-18.7285	-9.03274	-14.176	-8.49597	-8.34629	-31.8574	-27.3977	-42.6302	-22.4327	-15.6148	-24.2782
0	-0.232	-0.315487	1.45633	-1.99761	-0.39097	0.108849	1.01374	0.83485	-0.242683	-0.207535	2.40372	0.733386	1.58878	-0.0593046	-0.277164	0.0208567	0.375039	-0.348472	1.46602	-1.05905	0.164813	-0.123151	-0.0302457	-0.852581262588501*	-0.402214914560318*	0.468219697475433*	-0.0414252	-1.15289	1.88555	-1.01778	0.34506	0.134365	-0.0494613	-0.423319	-0.0752316	-0.0282055	-1.11467	-0.356661	-0.202116	0.0759349	-0.178205	0.0307851	0.0280846	0.671271	-0.107898	0.843033	-0.226486	-0.360663	0.904521
20	24.525	25.4073	60.7178	35.2315	17.5831	22.0584	27.4426	37.1847	25.9257	37.4318	35.7722	21.6289	47.1915	22.1337	35.7601	21.1615	26.4353	23.3801	65.978	45.467	20.885	29.6818	44.2535	84.3788146972656*	85.1538925170898*	77.2734832763672*	12.3913	40.484	50.6686	46.159	39.9507	32.2274	18.06	23.536	16.0432	26.1514	17.853	16.816	15.7422	9.35381	12.8583	8.09633	8.47588	33.5169	26.4924	39.9055	22.2273	14.7829	21.3693
40	47.4815	59.9136	130.887	72.8364	37.264	41.53	50.9126	85.2256	55.9852	82.6255	78.0074	72.3168	106.037	49.2943	66.3864	39.3456	53.2826	42.9128	114.815	97.1296	43.1687	61.7021	95.7216	166.662567138672*	172.356582641602*	155.996429443359*	25.7249	81.6547	102.321	97.8599	80.0303	64.7485	30.497	50.709	29.9168	47.9866	33.9601	27.7096	33.7634	19.1678	26.1823	16.1521	17.1131	60.8571	54.7034	74.3777	44.1417	27.9178	44.2333
60	69.1005	98.0283	191.174	119.531	53.2474	61.92	78.3982	126.049	88.5994	130.854	119.884	116.043	166.322	74.6706	96.2804	63.7043	84.9876	62.4527	161.798	153.422	77.5068	103.014	152.358	252.174621582031*	262.691589355469*	245.886444091797*	39.2771	127.366	149.647	145.805	123.646	101.94	46.3926	74.4117	42.5496	67.4926	50.249	35.9784	51.2812	27.8545	39.4473	25.2372	27.4829	85.5409	83.8708	112.319	68.8201	40.4634	62.1666
80	88.1581	129.271	235.789	178.637	73.3963	85.9995	111.068	148.902	133.003	177.124	172.292	177.653	231.446	100.045	128.851	92.5539	117.046	90.2165	225.86	237.304	109.413	149.687	224.564	355.590942382813*	357.686676025391*	372.189178466797*	59.43	191.673	211.887	221.411	171.477	144.688	69.7505	89.1218	53.992	77.1765	68.9847	45.758	74.1631	35.7033	54.6196	33.737	41.8145	103.397	119.033	151.203	94.4028	59.8501	83.5681
100	109.813	161.455	288.287	223.989	100.826	108.535	147.373	169.098	177.61	232.801	225.567	226.369	308.356	139.61	164.718	123.464	159.021	114.509	309.556	328.722	154.302	208.744	312.468	479.639251708984*	471.338592529297*	520.752319335938*	74.5793	257.938	281.263	314.916	234.574	196.233	100.919	122.224	75.1345	82.2821	101.862	58.1424	103.668	42.3878	75.054	47.0517	54.8862	108.823	170.558	185.224	121.339	75.0342	107.472
[truncated: 98 more columns]

## Sheet: Fig 1e IV cureve
voltage	Cl									CI+DIDS							Control										Gluc								I
-100	-119.174	-143.838	-134.189	-133.199	-106.072	-168.793	-103.211	-137.582	-157.966	-151.998	-69.5594	-95.6775	-61.5856	-121.329	-120.546	-108.435	-47.3194	-105.935	-68.5381	-126.434	-77.7784	-51.195	-560.292*	-75.9357	-167.319	-422.881*	-150.364	-249.726	-176.782	-114.893	-112.443	-162.799	-194.699	-207.028	-45.7072	-52.8784	-159.974	-151.719	-169.98	-166.467
-80	-87.1744	-103.715	-96.8739	-101.134	-76.7916	-122.796	-73.7209	-106.913	-96.125	-117.193	-47.8546	-70.0223	-48.0059	-86.576	-91.1319	-75.2435	-37.9799	-89.2206	-54.2373	-95.0872	-64.8056	-29.448	-328.618*	-47.4834	-115.036	-244.152*	-102.622	-170.623	-129.686	-86.7897	-78.7844	-95.4146	-120.847	-117.881	-37.39	-45.2751	-118.099	-122.343	-116.991	-122.972
-60	-62.6379	-71.6841	-67.8794	-72.8513	-56.3099	-83.6107	-53.695	-80.7955	-65.453	-79.521	-33.4831	-47.075	-32.9519	-58.0311	-63.5196	-44.9531	-28.2703	-63.6738	-39.498	-69.5505	-47.5033	-17.3977	-171.466*	-28.1519	-75.9425	-126.004*	-66.843	-107.109	-85.2726	-57.9805	-51.4248	-55.8115	-72.9312	-64.7587	-28.106	-32.5213	-83.1173	-87.9788	-77.167	-84.6589
-40	-38.9374	-45.428	-42.4541	-46.303	-34.3409	-51.7189	-37.8517	-53.7977	-42.6637	-48.2291	-20.6786	-28.4431	-21.0549	-36.609	-40.3065	-22.9244	-18.1311	-39.225	-26.5469	-45.0671	-31.1594	-11.5779	-79.2964*	-15.3942	-45.6185	-60.0959*	-38.9348	-60.8489	-46.8733	-33.7323	-30.3525	-27.0304	-42.8158	-32.6462	-19.7827	-25.0676	-57.0314	-59.4364	-46.6807	-54.6384
-20	-18.3849	-22.2798	-20.2823	-22.5723	-16.7512	-24.1125	-22.4293	-32.9909	-25.9293	-20.6561	-8.95946	-13.208	-10.4571	-17.4887	-19.1243	-9.38382	-10.4497	-20.2981	-12.7718	-21.9607	-15.6148	-6.01759	-27.1517	-6.78418	-21.5345	-21.005	-16.8163	-26.9443	-20.3189	-14.9245	-13.8464	-11.6743	-18.6028	-12.7098	-11.676	-14.6178	-28.0478	-30.1319	-22.2024	-25.8456
0	0.0731979	0.194068	-0.0513688	0.0874858	0.0050087	-0.015242	-4.26028	-5.89043	-6.05633	-0.0747641	0.305845	-0.0747998	-0.414778	-0.311782	0.0173503	0.265653	0.129017	0.30015	-0.180612	-0.0938615	-0.360663	0.190651	-0.18031	0.129576	-0.1186	-0.5727	-0.0608822	0.594011	-0.0122032	-0.18578	-0.90241	0.138494	-0.0926405	-0.191581	0.909521	-0.506609	0.426954	0.875722	-0.126453	-0.675319
20	18.2502	21.2999	20.8934	21.9233	16.6169	21.2671	11.9977	37.6219	13.6667	16.6012	9.31201	12.1157	9.5217	15.9898	18.0795	7.32951	10.761	18.7378	12.7256	19.9709	14.7829	6.72393	13.384	5.27442	18.3685	11.1555	14.9545	22.4252	15.455	11.0347	15.1904	11.5038	20.6954	8.35215	23.5422	26.9221	31.4165	47.1735	22.1401	26.715
40	36.9687	44.2868	41.9507	43.6936	35.0386	43.0498	28.9567	70.5428	35.0222	31.9507	18.33	25.8849	18.3245	32.6609	35.4005	13.5324	18.2377	37.0735	23.7631	40.1031	27.9178	13.8547	21.8439	9.99594	35.2081	17.9367	28.2021	39.9702	29.8481	21.7852	31.8447	27.3886	42.2886	17.3357	48.0755	43.9432	69.3931	93.8551	44.8938	51.5985
60	59.9476	70.7425	68.3408	67.0478	58.5598	66.9059	47.7908	95.3678	59.7452	47.8832	28.0282	41.138	26.4359	52.7136	53.8958	19.4634	30.2298	50.7861	37.9519	58.7199	40.4634	18.6085	31.9602	14.1116	51.5319	26.4492	40.1065	57.6236	43.7802	30.8121	44.7844	44.5051	62.0806	27.6688	72.242	52.5307	101.473	122.488	71.7217	75.8917
80	84.9914	103.026	108.614	92.568	85.5249	96.9616	69.1219	123.767	87.5573	66.3373	39.934	60.4692	36.3662	75.9028	75.1624	25.8251	41.0047	64.8844	54.1144	74.5889	59.8501	30.1012	44.6929	18.805	70.0231	35.65	52.5171	77.1312	56.2928	50.8647	55.1642	61.349	80.3621	38.6229	107.913	64.7926	139.481	137.136	98.6525	96.4346
100	122.751	144.593	147.261	121.645	120.7	134.097	103.361	154.146	134.018	89.0106	53.1075	85.5994	49.218	106.323	99.9512	30.7257	53.796	81.2884	68.2695	92.7469	75.0342	33.2947	52.2588	23.7689	88.4502	47.2751	64.3432	106.146	67.881	64.791	61.9856	77.4046	97.0373	50.557	148.519	81.8028	177.426	158.815	129.393	110.562

## Sheet: Fig 1e max current
I-	Cl-	Cl-+500μM DIDS	Gluc-	Control
148.519	122.751	89.0106	64.3432	53.796
81.8028	144.593	53.1075	106.146	81.2884
177.426	147.261	85.5994	67.881	68.2695
158.815	121.645	49.218	64.791	92.7469
129.393	120.7	106.323	61.9856	75.0342
110.562	134.097	99.9512	77.4046
	103.361	30.7257	97.0373	33.2947
	154.146		50.557	52.2588
	134.018			23.7689
				88.4502
				47.2751

## Sheet: Fig 3b Cl max current
WT	Control	H189A	H189E	F104A	F104E	F104K
80.5919	53.796	91.4038	47.3974800109863*	154.162	60.0343	532.371
122.751	81.2884	91.8703	69.9489	167.98	67.7958	501.543
144.593	68.2695	114.155	64.2708	133.733	97.8593	671.369
147.261	92.7469	42.2602310180664*	83.0356903076172*	225.592	47.2656	501.627
121.645	75.0342	26.288537979126*	48.779	152.568	91.7992	546.851
120.7	33.2947	51.7395	60.9607	138.062	154.06	602.664
456.544	52.2588	106.819	124.788	144.371	166.006	668.15
134.097	88.4502	94.3301	88.527	220.124	84.3912	493.755
123.527	47.2751	53.6712	86.9646	109.267	80.3838	696.05
116.906	85.1998	57.6583	59.5626	623.783		458.812
119.387	42.4216	101.205	186.727	521.926		596.975
72.7971	47.3022	44.7708129882813*	166.189	854.534		417.488
273.79	129.251	57.9386	130.513	503.556		488.596
356.551	141.563	50.7004		975.77		521.802
262.367		79.9016				471.908
320.577		228.14				701.595
241.301		96.4865				930.552
		168.271				624.637
		80.3838				341.489

## Sheet: Fig 3b I max current
WT	Control	H189A	H189E	F104A	F104E	F104K
109.813	100.919	93.5101	144.288	218.077	115.513	322.36
161.455	122.224	142.792	126.366	212.926	111.093	614.981
288.287	75.1345	149.252	120.454	160.918	132.481	408.082
223.989	82.2821	156.403	130.072	288.085	137.133	678.485
100.826	101.862	121.24	157.811	207.437	229.702	733.525
108.535	58.1424	169.789	129.381	212.191	156.434	609.574
147.373	103.668	153.618	94.7666	135.747	122.791	576.51
169.098	42.3878	168.053	142.483	386.981	221.494	677.818
177.61	75.054	122.378	96.9157	295.588	162.781	583.615
232.801	47.0517	88.8118	79.5569	123.083	105.186	306.185
225.567	54.8862	72.2803	115.696	386.58	144.062	556.922
226.369	108.823	158.686	96.8338	204.399	158	495.422
308.356	170.558	69.9855	224.941	359.829		509.039
139.61	185.224		132.748	413.063		251.356
164.718	121.339		120.1	772.116088867188*		813.017
123.464	75.0342		57.9722	295.919		385.011
159.021	107.472		119.497	324.241
114.509	79.428		110.582	387.954
309.556	53.4424		138.295	285.422
328.722	176.945		82.6582	207.521
154.302	111.324		60.8733	281.668
208.744	137.566		126.989
312.468	72.3031		75.8814
479.639251708984*	216.655		200.988
471.338592529297*	171.358		268.24
520.752319335938*	160.761		171.525
74.5793			224.941
257.938
281.263
314.916
234.574
196.233

## Sheet: Supplementary fig 1a UV&gel
Chrom.1
UV
ml	mAU
0.001	1.6697
0.002	1.66995
0.003	1.67064
0.004	1.67091
0.005	1.67043
0.006	1.67066
0.007	1.67067
0.008	1.67048
0.009	1.67108
0.01	1.67248
0.011	1.67464
0.012	1.67628
0.013	1.67703
0.014	1.67768
0.015	1.67809
0.016	1.67793
0.017	1.67824
0.018	1.67902
0.019	1.68011
0.02	1.68045
0.021	1.68021
0.022	1.68039
0.023	1.68078
0.024	1.68091
0.025	1.68162
0.026	1.68275
0.027	1.68334
0.028	1.6831
0.029	1.68338
0.03	1.68411
0.031	1.68466
0.032	1.68555
0.033	1.68621
0.034	1.68647
0.035	1.68612
0.036	1.68501
0.037	1.68447
0.038	1.68467
0.039	1.68433
0.04	1.68492
0.041	1.68647
0.042	1.68682
0.043	1.687
0.044	1.68779
0.045	1.68817
0.046	1.68873
0.047	1.68957
0.048	1.69046
0.049	1.69204
0.05	1.69294
0.051	1.69191
0.052	1.69192
0.053	1.6932
0.054	1.69455
0.055	1.69681
0.056	1.69731
0.057	1.69646
0.058	1.69689
0.059	1.69718
0.06	1.69678
0.061	1.69612
0.062	1.69605
0.063	1.69679
0.064	1.69788
0.065	1.69753
0.066	1.69623
0.067	1.69645
0.068	1.69571
0.069	1.69384
0.07	1.6932
0.071	1.69366
0.072	1.69436
0.073	1.69474
0.074	1.69473
0.075	1.69446
0.076	1.69528
0.077	1.69624
0.078	1.69623
0.079	1.69575
0.08	1.69414
0.081	1.69286
0.082	1.69279
0.083	1.69284
0.084	1.69316
0.085	1.69436
0.086	1.69528
0.087	1.6949
0.088	1.69433
0.089	1.69383
0.09	1.69431
0.091	1.69589
0.092	1.6958
0.093	1.69611
0.094	1.69662
0.095	1.69674
0.096	1.69692
0.097	1.69746
0.098	1.69731
0.099	1.69602
0.1	1.69606
0.101	1.69653
0.102	1.69629
0.103	1.69608
0.104	1.69616
0.105	1.69658
0.106	1.69819
0.107	1.70012
0.108	1.7008
0.109	1.70122
0.11	1.70196
0.111	1.70335
0.112	1.70445
0.113	1.70424
0.114	1.70412
0.115	1.70415
0.116	1.70392
0.117	1.70385
0.118	1.70402
0.119	1.70512
0.12	1.70554
0.121	1.70491
0.122	1.7043
0.123	1.70454
0.124	1.70535
0.125	1.70558
0.126	1.70551
0.127	1.70533
0.128	1.70557
0.128	1.70552
0.129	1.70575
0.13	1.70532
0.131	1.70545
0.132	1.7069
0.133	1.70687
0.134	1.70568
0.135	1.70449
0.136	1.70385
0.137	1.7039
0.138	1.7044
0.139	1.70443
0.14	1.70399
0.141	1.70467
0.142	1.70546
0.143	1.70565
0.144	1.70555
0.145	1.7066
0.146	1.70679
0.147	1.70554
0.148	1.70553
0.149	1.70598
0.15	1.70603
0.151	1.70616
0.152	1.70625
0.153	1.70731
0.154	1.70775
0.155	1.7085
0.156	1.709
0.157	1.70898
0.158	1.7094
0.159	1.71009
0.16	1.71111
0.161	1.71196
0.162	1.71275
0.163	1.71307
0.164	1.71339
0.165	1.71409
0.166	1.71456
0.167	1.7145
0.168	1.71426
0.169	1.71451
0.17	1.71415
0.171	1.71439
0.172	1.71638
0.173	1.71678
0.174	1.71566
0.175	1.71416
0.176	1.71293
0.177	1.71239
0.178	1.71157
0.179	1.71104
0.18	1.71068
0.181	1.70982
0.182	1.70861
0.183	1.7084
0.184	1.70915
0.185	1.70853
0.186	1.70739
0.187	1.70691
0.188	1.70691
0.189	1.70621
0.19	1.70519
0.191	1.70506
0.192	1.70587
0.193	1.70726
0.194	1.70882
0.195	1.70938
0.196	1.7091
0.197	1.70886
0.198	1.70916
0.199	1.71049
0.2	1.71223
0.201	1.71378
0.202	1.71535
0.203	1.71652
0.204	1.71804
0.205	1.71909
0.206	1.72014
0.207	1.72028
0.208	1.72066
0.209	1.72103
0.21	1.7216
0.211	1.7221
0.212	1.72318
0.213	1.72429
0.214	1.72505
0.215	1.72556
0.216	1.72547
0.217	1.72584
0.218	1.72551
0.219	1.72494
0.22	1.72599
0.221	1.72715
0.222	1.72639
0.223	1.72604
0.224	1.72683
0.225	1.7283
0.226	1.72946
0.227	1.72856
0.228	1.72782
0.229	1.72702
0.23	1.72677
0.231	1.72741
0.232	1.72849
0.233	1.72909
0.234	1.72901
0.235	1.72878
0.236	1.72984
0.237	1.7305
0.238	1.73105
0.239	1.73215
0.24	1.73373
0.241	1.73479
0.242	1.73494
0.243	1.73545
0.244	1.73598
0.245	1.73522
0.246	1.73438
0.247	1.73514
0.248	1.736
0.249	1.73646
0.25	1.7362
0.251	1.73596
0.252	1.73727
0.253	1.73824
0.254	1.73795
0.255	1.73816
0.256	1.73832
0.257	1.73792
0.258	1.73822
0.259	1.73879
0.26	1.73975
0.261	1.74049
0.262	1.74047
0.263	1.74022
0.264	1.73986
0.265	1.73996
0.266	1.73936
0.267	1.7384
0.268	1.73818
0.269	1.73761
0.27	1.738
0.271	1.7398
0.272	1.74092
0.273	1.7412
0.274	1.74082
0.275	1.7405
0.276	1.74097
0.277	1.74116
0.278	1.74115
0.279	1.74242
0.28	1.7424
0.281	1.7412
0.282	1.74113
0.283	1.74014
0.284	1.739
0.285	1.73826
0.286	1.73774
0.287	1.73676
0.288	1.73578
0.289	1.73653
0.29	1.73649
0.291	1.7371
0.292	1.73819
0.293	1.73845
0.294	1.7385
0.295	1.73812
0.296	1.7372
0.297	1.7373
0.298	1.73731
0.299	1.73643
0.3	1.73518
0.301	1.73398
0.302	1.73334
0.303	1.73337
0.304	1.73297
0.305	1.73328
0.306	1.73387
0.307	1.73272
0.308	1.73252
0.309	1.73246
0.31	1.73126
0.311	1.73036
0.312	1.73051
0.313	1.73024
0.314	1.72846
0.315	1.72723
0.316	1.72662
0.317	1.7264
0.318	1.72563
0.319	1.7246
0.32	1.72381
0.321	1.7238
0.322	1.72158
0.323	1.72045
0.324	1.72054
0.325	1.72114
0.326	1.72092
0.327	1.7206
0.328	1.71912
0.329	1.71788
0.33	1.71665
0.331	1.71566
0.332	1.71574
0.333	1.71611
0.334	1.71583
0.335	1.7171
0.336	1.71814
0.337	1.72022
0.338	1.7272
0.339	1.73753
0.34	1.7511
0.341	1.76878
0.342	1.78883
0.343	1.80902
0.344	1.82914
0.345	1.8473
0.346	1.86188
0.347	1.87597
0.348	1.88954
0.349	1.90308
0.35	1.91829
0.351	1.93584
0.352	1.95561
0.353	1.98323
0.354	2.0247
0.355	2.08312
0.356	2.15625
0.357	2.24229
0.358	2.33751
0.359	2.44053
0.36	2.54887
0.361	2.66257
0.362	2.78216
0.363	2.90341
0.364	3.02336
0.365	3.13808
0.366	3.24463
0.367	3.34201
0.368	3.43249
0.369	3.51843
0.37	3.60018
0.371	3.68022
0.372	3.75703
0.373	3.82989
0.374	3.8989
0.375	3.96161
0.376	4.01949
0.377	4.07071
0.378	4.11131
0.379	4.13538
0.38	4.14072
0.381	4.1298
0.382	4.10246
0.383	4.06291
0.384	4.01353
0.385	3.95744
0.386	3.89397
0.387	3.82243
0.388	3.74276
0.389	3.65923
0.39	3.57571
0.391	3.4947
0.392	3.41778
0.393	3.34786
0.394	3.28317
0.395	3.22384
0.396	3.16716
0.397	3.11446
0.398	3.06358
0.399	3.01484
0.4	2.97117
0.401	2.93113
0.402	2.89467
0.403	2.86098
0.404	2.82847
0.405	2.79859
0.406	2.77144
0.407	2.74841
0.408	2.72686
0.409	2.70695
0.41	2.68783
0.411	2.6714
0.412	2.65909
0.413	2.64975
0.414	2.64324
0.415	2.63825
0.416	2.63343
0.417	2.62866
0.418	2.62344
0.419	2.61882
0.42	2.61462
0.421	2.61185
0.422	2.60999
0.423	2.61086
0.424	2.61314
0.425	2.61553
0.426	2.61953
0.427	2.62517
0.428	2.63509
0.429	2.65073
0.43	2.6714
0.431	2.69729
0.432	2.7284
0.433	2.76632
0.434	2.81153
0.435	2.86196
0.436	2.91661
0.437	2.97473
0.438	3.03792
0.439	3.10534
0.44	3.17797
0.441	3.25592
0.442	3.33869
0.443	3.42374
0.444	3.51121
0.445	3.60096
0.446	3.69369
0.447	3.78839
0.448	3.88394
0.449	3.98088
0.45	4.07691
0.451	4.17112
0.452	4.26318
0.453	4.35144
0.454	4.43419
0.455	4.51153
0.456	4.58243
0.457	4.64648
0.458	4.703
0.459	4.75131
0.46	4.79113
0.461	4.8227
0.462	4.85014
0.463	4.87177
0.464	4.88658
0.465	4.89554
0.466	4.8973
0.467	4.89557
0.468	4.88972
0.469	4.8782
0.47	4.86233
0.471	4.84256
0.472	4.81845
0.473	4.7922
0.474	4.76188
0.475	4.72996
0.476	4.69623
0.477	4.66246
0.478	4.62753
0.479	4.59274
0.48	4.55588
0.481	4.51814
0.482	4.48091
0.483	4.44338
0.484	4.40322
0.485	4.36183
0.486	4.32178
0.487	4.28065
0.488	4.24015
0.489	4.1998
0.49	4.15941
0.491	4.1195
0.492	4.07834
0.493	4.03912
0.494	4.00226
0.495	3.96731
0.496	3.93309
0.497	3.89915
0.498	3.86512
0.499	3.83388
0.5	3.8025
0.501	3.77086
0.502	3.73841
0.503	3.70494
0.504	3.6713
0.505	3.63912
0.506	3.60786
0.507	3.57606
0.508	3.54556
0.509	3.51765
0.51	3.49163
0.511	3.46593
0.512	3.44099
0.513	3.41788
0.514	3.39717
0.515	3.37699
0.516	3.35502
0.517	3.33297
0.518	3.31138
0.519	3.28955
0.52	3.26668
0.521	3.2429
0.522	3.22091
0.523	3.20054
0.524	3.1795
0.525	3.1591
0.526	3.14009
0.527	3.12128
0.528	3.10332
0.529	3.08567
0.53	3.06983
0.531	3.05287
0.532	3.037
0.533	3.02034
0.534	3.00482
0.535	2.98855
0.536	2.97315
0.537	2.95797
0.538	2.94133
0.539	2.92452
0.54	2.90662
0.541	2.8907
0.542	2.87609
0.543	2.86069
0.544	2.84672
0.545	2.8319
0.546	2.81802
0.547	2.80422
0.548	2.78943
0.549	2.77532
0.55	2.76089
0.551	2.74583
0.552	2.73202
0.553	2.71851
0.554	2.7057
0.555	2.69212
0.556	2.67964
0.557	2.66642
0.558	2.65268
0.559	2.63892
0.56	2.62616
0.561	2.61248
0.562	2.59833
0.563	2.58553
0.564	2.57383
0.565	2.56275
0.566	2.55142
0.567	2.54154
0.568	2.53272
0.569	2.52191
0.57	2.51225
0.571	2.50291
0.572	2.49275
0.573	2.48401
0.574	2.47528
0.575	2.46754
0.576	2.46005
0.577	2.45194
0.578	2.44425
0.579	2.43637
0.58	2.42848
0.581	2.41974
0.582	2.41276
0.583	2.40502
0.584	2.39823
0.585	2.39065
0.586	2.38321
0.587	2.37708
0.588	2.37119
0.589	2.36403
0.59	2.35799
0.591	2.35216
0.592	2.34473
0.593	2.33764
0.594	2.33071
0.595	2.32436
0.596	2.31819
0.597	2.31242
0.598	2.3061
0.599	2.29932
0.6	2.29196
0.601	2.28704
0.602	2.28064
0.603	2.27408
0.604	2.26808
0.605	2.26207
0.606	2.25702
0.607	2.25154
0.608	2.24678
0.609	2.2416
0.61	2.23699
0.611	2.23302
0.612	2.2294
0.613	2.22433
0.614	2.21858
0.615	2.21343
0.616	2.20751
0.617	2.2031
0.618	2.1986
0.619	2.19417
0.62	2.19081
0.621	2.18771
0.622	2.18292
0.623	2.17806
0.624	2.17306
0.625	2.16901
0.626	2.16224
0.627	2.15776
0.628	2.1544
0.629	2.1504
0.63	2.14647
0.631	2.1416
0.632	2.13592
0.633	2.13033
0.634	2.12607
0.635	2.12124
0.636	2.11548
0.637	2.10935
0.638	2.10444
0.639	2.10165
0.64	2.09709
0.641	2.09533
0.642	2.094
0.643	2.09077
0.644	2.08718
0.645	2.08167
0.646	2.07703
0.647	2.07441
0.648	2.07111
0.649	2.06842
0.65	2.06513
0.651	2.06248
0.652	2.05986
0.653	2.05722
0.654	2.05433
0.655	2.05095
0.656	2.04793
0.657	2.04599
0.658	2.04408
0.659	2.04051
0.66	2.03732
0.661	2.03441
0.662	2.0318
0.663	2.02976
0.664	2.02685
0.665	2.02435
0.666	2.01985
0.667	2.01441
0.668	2.01074
0.669	2.00796
0.67	2.00585
0.671	2.00215
0.672	1.99871
0.673	1.99613
0.674	1.99308
0.675	1.99019
0.676	1.98745
0.677	1.98571
0.678	1.98284
0.679	1.97948
0.68	1.97755
0.681	1.97688
0.682	1.97399
0.683	1.97165
0.684	1.96897
0.685	1.96642
0.686	1.96437
0.687	1.96259
0.688	1.96023
0.689	1.95876
0.69	1.95716
0.691	1.95476
0.692	1.95365
0.693	1.95282
0.694	1.95102
0.695	1.94991
0.696	1.94989
0.697	1.94742
0.698	1.94528
0.699	1.94222
0.7	1.94016
0.701	1.93808
0.702	1.93551
0.703	1.93351
0.704	1.9324
0.705	1.93256
0.706	1.93173
0.707	1.93044
0.708	1.92794
0.709	1.92622
0.71	1.92425
0.711	1.92281
0.712	1.92163
0.713	1.92029
0.714	1.91804
0.715	1.91672
0.716	1.9175
0.717	1.91725
0.718	1.91609
0.719	1.9136
0.72	1.91061
0.721	1.90705
0.722	1.90519
0.723	1.90256
0.724	1.90183
0.725	1.90042
0.726	1.89901
0.727	1.89679
0.728	1.89544
0.729	1.89257
0.73	1.8885
0.731	1.88434
0.732	1.88272
0.733	1.88236
0.734	1.88037
0.735	1.88107
0.736	1.87987
0.737	1.87716
0.738	1.87419
0.739	1.87181
0.74	1.86927
0.741	1.86419
0.742	1.86123
0.743	1.85681
0.744	1.85575
0.745	1.8542
0.746	1.85363
0.747	1.85351
0.748	1.85305
0.749	1.85226
0.75	1.85188
0.751	1.85028
0.752	1.85007
0.753	1.84752
0.754	1.84613
0.755	1.84386
0.756	1.84072
0.757	1.83738
0.758	1.83477
0.759	1.83438
0.76	1.83172
0.761	1.82955
0.762	1.82765
0.763	1.82649
0.764	1.82584
0.765	1.82465
0.766	1.82474
0.767	1.82234
0.768	1.8222
0.769	1.82056
0.77	1.81978
0.771	1.81746
0.772	1.8147
0.773	1.81352
0.774	1.81159
0.775	1.80899
0.776	1.80834
0.777	1.80578
0.778	1.8031
0.779	1.80096
0.78	1.79922
0.781	1.79804
0.782	1.79664
0.783	1.79652
0.784	1.79388
0.785	1.79113
0.786	1.78964
0.787	1.78857
0.788	1.78704
0.789	1.7843
0.79	1.78124
0.791	1.77909
0.792	1.77772
0.793	1.776
0.794	1.77397
0.795	1.77208
0.796	1.77101
0.797	1.76874
0.798	1.76573
0.799	1.76348
0.8	1.76299
0.801	1.76123
0.802	1.76025
0.803	1.76151
0.804	1.76118
0.805	1.76117
0.806	1.76166
0.807	1.76089
0.808	1.76027
0.809	1.76065
0.81	1.75981
0.811	1.75905
0.812	1.7593
0.813	1.75852
0.814	1.75876
0.815	1.75933
0.816	1.7577
0.817	1.75798
0.818	1.75715
0.819	1.75649
0.82	1.75522
0.821	1.75678
0.822	1.76003
0.823	1.76286
0.824	1.76539
0.825	1.76705
0.826	1.76767
0.827	1.76784
0.828	1.76708
0.829	1.76478
0.83	1.7617
0.831	1.75962
0.832	1.75954
0.833	1.75728
0.834	1.75417
0.835	1.75321
0.836	1.75216
0.837	1.75079
0.838	1.7485
0.839	1.7459
0.84	1.74456
0.841	1.74302
0.842	1.74011
0.843	1.73797
0.844	1.73703
0.845	1.73539
0.846	1.73277
0.847	1.72817
0.848	1.7248
0.849	1.71944
0.85	1.71572
0.851	1.71229
0.852	1.70967
0.853	1.7073
0.854	1.70683
0.855	1.70713
0.856	1.7081
0.857	1.7063
0.858	1.70388
0.859	1.70374
0.86	1.70279
0.861	1.70081
0.862	1.6999
0.863	1.69932
0.864	1.69952
0.865	1.69739
0.866	1.69669
0.867	1.69609
0.868	1.69623
0.869	1.69382
0.87	1.69478
0.871	1.69331
0.872	1.69401
0.873	1.69232
0.874	1.69199
0.875	1.6896
0.876	1.68783
0.877	1.68578
0.878	1.68503
0.879	1.68418
0.88	1.68326
0.881	1.68068
0.882	1.68012
0.883	1.67983
0.884	1.67873
0.885	1.67863
0.886	1.67742
0.887	1.67573
0.888	1.67687
0.889	1.67616
0.89	1.67719
0.891	1.67716
0.892	1.6761
0.893	1.67452
0.894	1.67529
0.895	1.6729
0.896	1.67199
0.897	1.66934
0.898	1.66932
0.899	1.6688
0.9	1.6691
0.901	1.66936
0.902	1.66999
0.903	1.6686
0.904	1.66983
0.905	1.66866
0.906	1.66768
0.907	1.6663
0.908	1.66535
0.909	1.66378
0.91	1.6632
0.911	1.66243
0.912	1.66092
0.913	1.6589
0.914	1.65787
0.915	1.65504
0.916	1.65431
0.917	1.6535
0.918	1.6522
0.919	1.65075
0.92	1.65227
0.921	1.65098
0.922	1.65161
0.923	1.65047
0.924	1.65066
0.925	1.64964
0.926	1.64897
0.927	1.6481
0.928	1.64694
0.929	1.6437
0.93	1.64176
0.931	1.64046
0.932	1.63988
0.933	1.64075
0.934	1.64249
0.935	1.64162
0.936	1.64108
0.937	1.64086
0.938	1.63909
0.939	1.63748
0.94	1.63789
0.941	1.6361
0.942	1.63547
0.943	1.63597
0.944	1.6348
0.945	1.63199
0.946	1.63141
0.947	1.63053
0.948	1.62848
0.949	1.62634
0.95	1.62521
0.951	1.62472
0.952	1.62306
0.953	1.62172
0.954	1.62104
0.955	1.62142
0.956	1.62078
0.957	1.6204
0.958	1.61852
0.959	1.61659
0.96	1.61426
0.961	1.6129
0.962	1.61117
0.963	1.61156
0.964	1.61213
0.965	1.61184
0.966	1.61217
0.967	1.61329
0.968	1.61124
0.969	1.61139
0.97	1.61119
0.971	1.61043
0.972	1.60857
0.973	1.60803
0.974	1.60803
0.975	1.60726
0.976	1.60649
0.977	1.60639
0.978	1.60665
0.979	1.60594
0.98	1.60446
0.981	1.60518
0.982	1.60475
0.983	1.60354
0.984	1.60206
0.985	1.60194
0.986	1.60327
0.987	1.60349
0.988	1.60243
0.989	1.60226
0.99	1.60062
0.991	1.59955
0.992	1.59784
0.993	1.59849
0.994	1.59804
0.995	1.59673
0.996	1.59635
0.997	1.59639
0.998	1.59775
0.999	1.59724
1	1.59741
1.001	1.59707
1.002	1.59747
1.003	1.59822
1.004	1.59964
1.005	1.60121
1.006	1.60194
1.007	1.60212
1.008	1.60299
1.009	1.60299
1.01	1.60374
1.011	1.60329
1.012	1.60368
1.013	1.60281
1.014	1.60209
1.015	1.60276
1.016	1.60314
1.017	1.60277
1.018	1.60236
1.019	1.60277
1.02	1.60322
1.021	1.60278
1.022	1.60235
1.023	1.60036
1.024	1.60084
1.025	1.59907
1.026	1.59818
1.027	1.59665
1.028	1.59403
1.029	1.59205
1.03	1.59068
1.031	1.58804
1.032	1.58649
1.033	1.58545
1.034	1.58444
1.035	1.58278
1.036	1.58201
1.037	1.58063
1.038	1.58129
1.039	1.58023
1.04	1.57853
1.041	1.57832
1.042	1.5767
1.043	1.57595
1.044	1.57266
1.045	1.572
1.046	1.5693
1.047	1.5698
1.048	1.56999
1.049	1.56742
1.05	1.56795
1.051	1.56703
1.052	1.56663
1.053	1.56696
1.054	1.5668
1.055	1.56551
1.056	1.56477
1.057	1.56417
1.058	1.56455
1.059	1.56445
1.06	1.56376
1.061	1.56292
1.062	1.5628
1.063	1.56142
1.064	1.5614
1.065	1.56156
1.066	1.56048
1.067	1.56076
1.068	1.55984
1.069	1.56038
1.07	1.55953
1.071	1.5597
1.072	1.55912
1.073	1.55689
1.074	1.55743
1.075	1.5553
1.076	1.55502
1.077	1.55324
1.078	1.55268
1.079	1.55152
1.08	1.55052
1.081	1.54966
1.082	1.54839
1.083	1.54741
1.084	1.54645
1.085	1.54524
1.086	1.54369
1.087	1.54177
1.088	1.54205
1.089	1.54025
1.09	1.53855
1.091	1.53869
1.092	1.53764
1.093	1.53679
1.094	1.53617
1.095	1.53635
1.096	1.53732
1.097	1.5356
1.098	1.53748
1.099	1.53664
1.1	1.53715
1.101	1.53694
1.102	1.53687
1.103	1.53604
1.104	1.53578
1.105	1.53535
1.106	1.53641
1.107	1.53791
1.108	1.53599
1.109	1.53547
1.11	1.53618
1.111	1.5368
1.112	1.53775
1.113	1.53789
1.114	1.53764
1.115	1.53814
1.116	1.53702
1.117	1.53693
1.118	1.53704
1.119	1.53595
1.12	1.53532
1.121	1.53407
1.122	1.53403
1.123	1.53322
1.124	1.53209
1.125	1.53277
1.126	1.53149
1.127	1.53087
1.128	1.53081
1.129	1.52978
1.13	1.52971
1.131	1.5274
1.132	1.52554
1.133	1.52489
1.134	1.5243
1.135	1.52318
1.136	1.52305
1.137	1.52128
1.138	1.52024
1.139	1.52001
1.14	1.51872
1.141	1.51772
1.142	1.51597
1.143	1.51545
1.144	1.51657
1.145	1.51482
1.146	1.51344
1.147	1.51242
1.148	1.51125
1.149	1.51185
1.15	1.51037
1.151	1.51049
1.152	1.50946
1.153	1.50797
1.154	1.5066
1.155	1.50605
1.156	1.50494
1.157	1.50335
1.158	1.50302
1.159	1.50269
1.16	1.50153
1.161	1.50039
1.162	1.50021
1.163	1.4991
1.164	1.49841
1.165	1.49766
1.166	1.49655
1.167	1.49689
1.168	1.49773
1.169	1.49749
1.17	1.49724
1.171	1.49727
1.172	1.49758
1.173	1.49728
1.174	1.49583
1.175	1.49498
1.176	1.49488
1.177	1.4942
1.178	1.49419
1.179	1.49472
1.18	1.49464
1.181	1.49519
1.182	1.49602
1.183	1.49584
1.184	1.49491
1.185	1.49598
1.186	1.4963
1.187	1.49627
1.188	1.49753
1.189	1.49698
1.19	1.49782
1.191	1.49861
1.192	1.49924
1.193	1.49799
1.194	1.49709
1.195	1.49808
1.196	1.49796
1.197	1.49681
1.198	1.49573
1.199	1.49582
1.2	1.49493
1.201	1.49366
1.202	1.49323
1.203	1.49203
1.204	1.49148
1.205	1.49106
1.206	1.49068
1.207	1.49028
1.208	1.49083
1.209	1.49093
1.21	1.48988
1.211	1.48835
1.212	1.48702
1.213	1.48421
1.214	1.48269
1.215	1.48076
1.216	1.47917
1.217	1.47731
1.218	1.47615
1.219	1.47488
1.22	1.47237
1.221	1.47123
1.222	1.47108
1.223	1.4699
1.224	1.46994
1.225	1.46999
1.226	1.46924
1.227	1.46898
1.228	1.46838
1.229	1.46772
1.23	1.46751
1.231	1.46772
1.232	1.46705
1.233	1.46535
1.234	1.46367
1.235	1.46239
1.236	1.46203
1.237	1.46195
1.238	1.46255
1.239	1.46281
1.24	1.46236
1.241	1.46158
1.242	1.46038
1.243	1.4599
1.244	1.45904
1.245	1.45967
1.246	1.459
1.247	1.45764
1.248	1.45689
1.249	1.45515
1.25	1.45402
1.251	1.45281
1.252	1.45184
1.253	1.45164
1.254	1.44983
1.255	1.44778
1.256	1.44531
1.257	1.44349
1.258	1.44266
1.259	1.44269
1.26	1.44176
1.261	1.44037
1.262	1.43947
1.263	1.438
1.264	1.43618
1.265	1.43511
1.266	1.43502
1.267	1.4349
1.268	1.43374
1.269	1.43272
1.27	1.43137
1.271	1.43054
1.272	1.42978
1.273	1.43023
1.274	1.42999
1.275	1.42917
1.276	1.42852
1.277	1.4277
1.278	1.42748
1.279	1.42731
1.28	1.42672
1.281	1.42673
1.282	1.42661
1.283	1.42573
1.284	1.42527
1.285	1.42525
1.286	1.42527
1.287	1.42453
1.288	1.4247
1.289	1.42524
1.29	1.42598
1.291	1.42553
1.292	1.42562
1.293	1.42571
1.294	1.42732
1.295	1.42758
1.296	1.42769
1.297	1.42773
1.298	1.42702
1.299	1.42703
1.3	1.42669
1.301	1.42639
1.302	1.42519
1.303	1.42394
1.304	1.42508
1.305	1.42505
1.306	1.42438
1.307	1.42349
1.308	1.42282
1.309	1.42198
1.31	1.42086
1.311	1.41973
1.312	1.41963
1.313	1.41981
1.314	1.41848
1.315	1.41673
1.316	1.41547
1.317	1.41464
1.318	1.41466
1.319	1.41325
1.32	1.41251
1.321	1.41156
1.322	1.40981
1.323	1.40831
1.324	1.40699
1.325	1.40573
1.326	1.40637
1.327	1.40783
1.328	1.40691
1.329	1.40437
1.33	1.40275
1.331	1.40281
1.332	1.40321
1.333	1.40291
1.334	1.40215
1.335	1.40139
1.336	1.40063
1.337	1.39934
1.338	1.39701
1.339	1.39606
1.34	1.3965
1.341	1.39658
1.342	1.39627
1.343	1.39501
1.344	1.39412
1.345	1.39252
1.346	1.39078
1.347	1.39047
1.348	1.39055
1.349	1.39037
1.35	1.3903
1.351	1.38898
1.352	1.38848
1.353	1.38924
1.354	1.38927
1.355	1.38941
1.356	1.38848
1.357	1.38749
1.358	1.38701
1.359	1.3871
1.36	1.38777
1.361	1.38895
1.362	1.39016
1.363	1.39096
1.364	1.39182
1.365	1.39204
1.366	1.39291
1.367	1.39126
1.368	1.39002
1.369	1.38894
1.37	1.38826
1.371	1.38869
1.372	1.38878
1.373	1.3881
1.374	1.38726
1.375	1.38581
1.376	1.38505
1.377	1.38519
1.378	1.38506
1.379	1.38468
1.38	1.38468
1.381	1.3844
1.382	1.38395
1.383	1.38402
1.384	1.38405
1.385	1.38335
1.386	1.3819
1.387	1.37984
1.388	1.37818
1.389	1.37696
1.39	1.37597
1.391	1.37529
1.392	1.37565
1.393	1.37581
1.394	1.37583
1.395	1.37644
1.396	1.37602
1.397	1.37507
1.398	1.37445
1.399	1.37371
1.4	1.37416
1.401	1.3735
1.402	1.3713
1.403	1.37047
1.404	1.37059
1.405	1.36969
1.406	1.36927
1.407	1.36978
1.408	1.37002
1.409	1.36956
1.41	1.36907
1.411	1.36807
1.412	1.36844
1.413	1.36889
1.414	1.36889
1.415	1.36785
1.416	1.36652
1.417	1.36544
1.418	1.36498
1.419	1.36535
1.42	1.36419
1.421	1.3638
1.422	1.36386
1.423	1.36366
1.424	1.36338
1.425	1.36298
1.426	1.3626
1.427	1.36216
1.428	1.36085
1.429	1.35935
1.43	1.3593
1.431	1.35936
1.432	1.35879
1.433	1.35847
1.434	1.35792
1.435	1.35737
1.436	1.35744
1.437	1.35692
1.438	1.35642
1.439	1.35546
1.44	1.35477
1.441	1.35475
1.442	1.35499
1.443	1.35465
1.444	1.35342
1.445	1.35305
1.446	1.35317
1.447	1.3532
1.448	1.35344
1.449	1.35342
1.45	1.35216
1.451	1.35082
1.452	1.35131
1.453	1.35199
1.454	1.3518
1.455	1.35143
1.456	1.35083
1.457	1.34982
1.458	1.3486
1.459	1.34756
1.46	1.34639
1.461	1.3446
1.462	1.34302
1.463	1.34088
1.464	1.33972
1.465	1.33842
1.466	1.33728
1.467	1.33593
1.468	1.33493
1.469	1.33431
1.47	1.33339
1.471	1.33258
1.472	1.33245
1.473	1.33159
1.474	1.33137
1.475	1.33112
1.476	1.33076
1.477	1.32934
1.478	1.32829
1.479	1.32835
1.48	1.32733
1.481	1.32621
1.482	1.32529
1.483	1.32405
1.484	1.32362
1.485	1.32334
1.486	1.32321
1.487	1.32348
1.488	1.32392
1.489	1.32377
1.49	1.32284
1.491	1.32229
1.492	1.32157
1.493	1.32116
1.494	1.32035
1.495	1.3194
1.496	1.31831
1.497	1.31711
1.498	1.31723
1.499	1.3172
1.5	1.31753
1.501	1.3176
1.502	1.31729
1.503	1.3169
1.504	1.31627
1.505	1.31545
1.506	1.31437
1.507	1.31332
1.508	1.31292
1.509	1.31258
1.51	1.31207
1.511	1.31143
1.512	1.3107
1.513	1.30975
1.514	1.30952
1.515	1.31018
1.516	1.31037
1.517	1.31021
1.518	1.30923
1.519	1.30866
1.52	1.3085
1.521	1.30776
1.522	1.30646
1.523	1.30461
1.524	1.30384
1.525	1.30309
1.526	1.30256
1.527	1.30205
1.528	1.3013
1.529	1.30074
1.53	1.30082
1.531	1.30095
1.531	1.30062
1.532	1.29964
1.533	1.29826
1.534	1.29781
1.535	1.29795
1.536	1.29774
1.537	1.29765
1.538	1.29819
1.539	1.29802
1.54	1.29665
1.541	1.29494
1.542	1.29486
1.543	1.29569
1.544	1.29538
1.545	1.29526
1.546	1.29469
1.547	1.29391
1.548	1.2931
1.549	1.29148
1.55	1.29117
1.551	1.29144
1.552	1.29109
1.553	1.29024
1.554	1.28946
1.555	1.28908
1.556	1.28969
1.557	1.29066
1.558	1.29048
1.559	1.28932
1.56	1.28813
1.561	1.2875
1.562	1.28693
1.563	1.28557
1.564	1.28459
1.565	1.28437
1.566	1.28444
1.567	1.28353
1.568	1.2824
1.569	1.28226
1.57	1.28227
1.571	1.28303
1.572	1.28289
1.573	1.28245
1.574	1.28285
1.575	1.28207
1.576	1.28083
1.577	1.28052
1.578	1.28138
1.579	1.28275
1.58	1.28409
1.581	1.28619
1.582	1.28907
1.583	1.2921
1.584	1.29558
1.585	1.2992
1.586	1.30165
1.587	1.30421
1.588	1.30735
1.589	1.31009
1.59	1.31233
1.591	1.31394
1.592	1.31487
1.593	1.31588
1.594	1.3158
1.595	1.31527
1.596	1.31504
1.597	1.314
1.598	1.31392
1.599	1.3141
1.6	1.31389
1.601	1.31362
1.602	1.31275
1.603	1.31155
1.604	1.30966
1.605	1.30733
1.606	1.30381
1.607	1.29946
1.608	1.29516
1.609	1.29105
1.61	1.28744
1.611	1.28474
1.612	1.28123
1.613	1.27715
1.614	1.27356
1.615	1.26994
1.616	1.26772
1.617	1.26576
1.618	1.26332
1.619	1.2624
1.62	1.2609
1.621	1.25966
1.622	1.2594
1.623	1.25828
1.624	1.25786
1.625	1.25708
1.626	1.25679
1.627	1.25694
1.628	1.25635
1.629	1.25537
1.63	1.25466
1.631	1.25477
1.632	1.25423
1.633	1.25402
1.634	1.25406
1.635	1.25355
1.636	1.25302
1.637	1.25349
1.638	1.25466
1.639	1.25459
1.64	1.25486
1.641	1.25464
1.642	1.25438
1.643	1.25476
1.644	1.2545
1.645	1.25424
1.646	1.2544
1.647	1.25338
1.648	1.25281
1.649	1.25099
1.65	1.24986
1.651	1.24963
1.652	1.2492
1.653	1.24933
1.654	1.24876
1.655	1.24776
1.656	1.2465
1.657	1.24561
1.658	1.245
1.659	1.244
1.66	1.24399
1.661	1.24384
1.662	1.24273
1.663	1.24141
1.664	1.24106
1.665	1.24113
1.666	1.24066
1.667	1.23994
1.668	1.23914
1.669	1.23904
1.67	1.23907
1.671	1.23836
1.672	1.23752
1.673	1.23665
1.674	1.23657
1.675	1.2366
1.676	1.23642
1.677	1.23503
1.678	1.23346
1.679	1.23257
1.68	1.23173
1.681	1.23139
1.682	1.2312
1.683	1.23102
1.684	1.23084
1.685	1.2294
1.686	1.22768
1.687	1.22602
1.688	1.2245
1.689	1.22325
1.69	1.22165
1.691	1.22024
1.692	1.21885
1.693	1.21686
1.694	1.21543
1.695	1.21391
1.696	1.21331
1.697	1.2131
1.698	1.21298
1.699	1.21233
1.7	1.21126
1.701	1.20994
1.702	1.20981
1.703	1.21062
1.704	1.21153
1.705	1.21188
1.706	1.21148
1.707	1.21073
1.708	1.20999
1.709	1.20867
1.71	1.20739
1.711	1.20645
1.712	1.2051
1.713	1.20481
1.714	1.20465
1.715	1.20493
1.716	1.20538
1.717	1.20641
1.718	1.20817
1.719	1.20883
1.72	1.20913
1.721	1.2093
1.722	1.20904
1.723	1.20854
1.724	1.20818
1.725	1.20816
1.726	1.208
1.727	1.20726
1.728	1.20611
1.729	1.2056
1.73	1.20552
1.731	1.20478
1.732	1.20401
1.733	1.20406
1.734	1.20438
1.735	1.20531
1.736	1.20666
1.737	1.20681
1.738	1.20625
1.739	1.20489
1.74	1.20386
1.741	1.20375
1.742	1.20325
1.743	1.2021
1.744	1.20111
1.745	1.20015
1.746	1.19954
1.747	1.19909
1.748	1.1995
1.749	1.20016
1.75	1.20071
1.751	1.20027
1.752	1.20013
1.753	1.20037
1.754	1.19952
1.755	1.19864
1.756	1.19873
1.757	1.19883
1.758	1.19782
1.759	1.19654
1.76	1.1956
1.761	1.1939
1.762	1.1945
1.763	1.19576
1.764	1.19612
1.765	1.19493
1.766	1.19265
1.767	1.19093
1.768	1.19071
1.769	1.19084
1.77	1.18984
1.771	1.18786
1.772	1.18692
1.773	1.18715
1.774	1.18682
1.775	1.18579
1.776	1.18559
1.777	1.18455
1.778	1.18326
1.779	1.18353
1.78	1.18395
1.781	1.18343
1.782	1.18346
1.783	1.18487
1.784	1.18578
1.785	1.18592
1.786	1.18669
1.787	1.18703
1.788	1.18667
1.789	1.18626
1.79	1.18696
1.791	1.18826
1.792	1.1892
1.793	1.18895
1.794	1.18762
1.795	1.18786
1.796	1.18921
1.797	1.1906
1.798	1.1901
1.799	1.18896
1.8	1.18854
1.801	1.18823
1.802	1.18757
1.803	1.18799
1.804	1.18752
1.805	1.18666
1.806	1.18613
1.807	1.18517
1.808	1.18369
1.809	1.18317
1.81	1.18264
1.811	1.182
1.812	1.18118
1.813	1.18086
1.814	1.18101
1.815	1.18113
1.816	1.18083
1.817	1.18013
1.818	1.17904
1.819	1.18075
1.82	1.1807
1.821	1.18018
1.822	1.17921
1.823	1.17932
1.824	1.17924
1.825	1.17896
1.826	1.17959
1.827	1.17985
1.828	1.17926
1.829	1.17965
1.83	1.18
1.831	1.18058
1.832	1.18142
1.833	1.18204
1.834	1.18182
1.835	1.1815
1.836	1.18151
1.837	1.18168
1.838	1.18148
1.839	1.18158
1.84	1.18204
1.841	1.18224
1.842	1.18306
1.843	1.18302
1.844	1.18239
1.845	1.18294
1.846	1.18289
1.847	1.1831
1.848	1.18225
1.849	1.18184
1.85	1.1818
1.851	1.18088
1.852	1.18035
1.853	1.18061
1.854	1.17798
1.855	1.17767
1.856	1.17753
1.857	1.1768
1.858	1.1754
1.859	1.17415
1.86	1.1745
1.861	1.17288
1.862	1.17087
1.863	1.16887
1.864	1.16809
1.865	1.16767
1.866	1.16751
1.867	1.16741
1.868	1.16737
1.869	1.16773
1.87	1.16762
1.871	1.16848
1.872	1.16701
1.873	1.16656
1.874	1.16613
1.875	1.16594
1.876	1.16607
1.877	1.1665
1.878	1.16627
1.879	1.16695
1.88	1.16677
1.881	1.16702
1.882	1.16744
1.883	1.16835
1.884	1.16897
1.885	1.16902
1.886	1.1699
1.887	1.16989
1.888	1.17032
1.889	1.17088
1.89	1.17043
1.891	1.16929
1.892	1.16889
1.893	1.16918
1.894	1.16889
1.895	1.16791
1.896	1.16767
1.897	1.16883
1.898	1.16951
1.899	1.17001
1.9	1.17009
1.901	1.16974
1.902	1.16887
1.903	1.16877
1.904	1.1689
1.905	1.16848
1.906	1.16749
1.907	1.16663
1.908	1.16615
1.909	1.16582
1.91	1.16599
1.911	1.16641
1.912	1.16684
1.913	1.16591
1.914	1.1653
1.915	1.16408
1.916	1.16428
1.917	1.1645
1.918	1.16405
1.919	1.16278
1.92	1.16217
1.921	1.16159
1.922	1.16103
1.923	1.16125
1.924	1.16067
1.925	1.16036
1.926	1.16026
1.927	1.1606
1.928	1.16105
1.929	1.16097
1.93	1.1604
1.931	1.16005
1.932	1.16028
1.933	1.16015
1.934	1.16
1.935	1.15928
1.936	1.15786
1.937	1.15772
1.938	1.15735
1.939	1.15661
1.94	1.15746
1.941	1.15706
1.942	1.15523
1.943	1.15377
1.944	1.15336
1.945	1.15256
1.946	1.15291
1.947	1.15242
1.948	1.15123
1.949	1.15036
1.95	1.14982
1.951	1.14881
1.952	1.1484
1.953	1.14824
1.954	1.14859
1.955	1.1483
1.956	1.14834
1.957	1.14847
1.958	1.14835
1.959	1.14765
1.96	1.14847
1.961	1.14871
1.962	1.14891
1.963	1.14863
1.964	1.14902
1.965	1.1491
1.966	1.14966
1.967	1.14999
1.968	1.15082
1.969	1.15148
1.97	1.15327
1.971	1.15278
1.972	1.15228
1.973	1.15259
1.974	1.15259
1.975	1.15294
1.976	1.15398
1.977	1.15397
1.978	1.1539
1.979	1.15281
1.98	1.15355
1.981	1.15437
1.982	1.15366
1.983	1.15407
1.984	1.15496
1.985	1.15446
1.986	1.1552
1.987	1.15549
1.988	1.15641
1.989	1.15574
1.99	1.15473
1.991	1.1548
1.992	1.15551
1.993	1.15544
1.994	1.15503
1.995	1.15502
[truncated: 28,030 more rows]

## Sheet: Supplementary fig 3h
149 mM I	149 mM Cl	50 mM I	50 mM Cl
148.519	122.751	111.046	93.2986
81.8028	144.593	78.849	104.573
177.426	147.261	72.2022	44.4347
158.815	121.645	111.779	32.0838
129.393	120.7	63.759	90.9409
110.562	134.097		85.0603
	103.361		118.031
	154.146
	134.018
